# Supplementary material for: Methods to isolate a large amount of generative cells, sperm cells and vegetative nuclei from tomato pollen for “omics” analysis
Source: Front Plant Sci. 2015 Jun 2;6:391. doi: 10.3389/fpls.2015.00391 (PMC4451641; doi:10.3389/fpls.2015.00391)
Supplement: Supplementary file 1 [file Table_1.XLSX]

## Sheet: Table S1
		Table S1. Effect of prehydration on germination rate of low-temperature stored tomato pollen grains.
			Germination rate, % (germinated/total)
		Treatments	Experiment 1	Experiment 2	Experiment 3	Mean±SD
		Without prehydration	31.3 (249/1115)	42.5 (282/663)	36.6 (196/536)	36.8±5.6
		With prehydration	64.8 (595/918)	66.6 (379/569)	65.3 (560/857)	65.6±0.9
