# Supplementary material for: Methods to isolate a large amount of generative cells, sperm cells and vegetative nuclei from tomato pollen for “omics” analysis
Source: Front Plant Sci. 2015 Jun 2;6:391. doi: 10.3389/fpls.2015.00391 (PMC4451641; doi:10.3389/fpls.2015.00391)
Supplement: Supplementary file 2 [file Table_2.XLSX]

## Sheet: Table S2
	Table S2. The number of GCs finished mitosis in the pollen tube to generate SCs at different culture time.
	Culture time (Hours)	Experiment 1	Experiment 2	Experiment 3	Mean±SD
		% (Finished/total)	% (Finished/total)	% (Finshed/total)
	8	78.0 (191/245)	75.9 (186/245)	79.6 (195/245)	77.8±1.8
	9	84.9 (208/245)	84.5 (218/258)	83.3 (205/246)	84.2±0.8
	10	93.4 (240/257)	91.8 (247/269)	92.0 (264/287)	92.4±0.9
